# Supplementary material for: Mice with Whole-Body Disruption of AMPK-Glycogen Binding Have Increased Adiposity, Reduced Fat Oxidation and Altered Tissue Glycogen Dynamics
Source: Int J Mol Sci. 2021 Sep 5;22(17):9616. doi: 10.3390/ijms22179616 (PMC8431764; doi:10.3390/ijms22179616)
Supplement: Supplementary file 1 [file ijms-22-09616-s001.zip]

Archive with 1 entries (1 files):
- ijms-1360055-supplementary.pdf
